# Supplementary material for: Ammonium-Generating Microbial Consortia in Paddy Soil Revealed by DNA-Stable Isotope Probing and Metatranscriptomics
Source: Microorganisms. 2025 Jun 21;13(7):1448. doi: 10.3390/microorganisms13071448 (PMC12298685; doi:10.3390/microorganisms13071448)
Supplement: Supplementary file 1 [file microorganisms-13-01448-s001.zip]

Archive with 1 entries (1 files):
- microorganisms-3643459-supplementary.pdf
